# Supplementary material for: Identification of key metabolism-related genes and pathways in spontaneous preterm birth: combining bioinformatic analysis and machine learning
Source: Front Endocrinol (Lausanne). 2024 Aug 20;15:1440436. doi: 10.3389/fendo.2024.1440436 (PMC11368757; doi:10.3389/fendo.2024.1440436)
Supplement: Supplementary file 2 [file Table1.xlsx]

## Sheet: Supplementary Table 1
Supplementary Table 1: Dataset cohort characteristics.
GEO ID	Platform	Source	Samples(Gestational Age)			Application
			Total	SPB	TL
GSE203507	GPL16791	Placenta	10	5 (29.6-33)	5 (38.7-39.3)	Treat
GSE174415	GPL11154	Placenta	32	16 (30.7±4.25)	16 (39.6±0.7)	Treat
GSE18809	GPL570	Placenta	10	5 (24.4-33)	5 (38.4-40)	Validation
GSE120480	GPL16791	Placenta	12	6 (<36)	6 (>38)	Validation

## Sheet: Supplementary Table 2
Supplementary Table 2: metabolism-related genes obtained from GSEA/MSigDB and GeneCards
AACS
XDH
ECHS1
PFKP
MTHFD2L
ACOT12
RDH10
NOS2
PNPT1
COX15
GDA
AGPAT1
AK7
NMNAT1
CYP2F1
CYP2D6
ACSM3
UGT2B7
DGUOK
ALDOC
GFPT2
CD38
GSTA2
MAOA
ETNK2
GMPR
POLR2B
ADH5
CDIPT
GCLM
PIK3CB
FTMT
NPR1
ALAD
ASS1
GSTM4
IDO2
CYP1A1
DPYD
LDHAL6A
NUDT12
ACADL
DBH
COX10
L2HGDH
AGPS
NEU1
PCCB
GSTP1
ASAH1
BST1
NADSYN1
ADSS1
HK3
ACO2
NMNAT2
CYP4A22
GOT2
CYP3A5
WARS1
ADCY3
PGM1
UGT1A8
ACADVL
PHGDH
CA9
SAT2
CBS
INPP5B
NT5E
SMS
GPX4
TYMS
DGKQ
GPX2
CDS2
ARSA
GGT6
RDH11
PCYT1B
GPD1L
PLA2G10
ALAS1
AMPD3
CA12
GCLC
ALDH5A1
TK2
BLVRB
ACOX3
ADCY1
HMBS
ACER3
RFK
AK1
GSR
NEU2
UCKL1
IDO1
PYCR3
ALOX12
POLR3A
LALBA
CKMT1B
PNPLA3
ACADM
PIK3C2B
ACY1
PFKFB2
PRPS1L1
LCLAT1
FMO3
GBE1
LDHAL6B
UGT1A7
UPB1
AGL
MINPP1
ITPKB
ENPP7
DEGS1
G6PD
PDE5A
AWAT2
CKMT1A
LPCAT4
ACSL1
CMAS
TXNRD1
MTHFD1L
ADH4
HADHB
GPAM
POLR2A
ODC1
PTGES2
DGKA
NADK
GALT
FECH
TYR
ARG2
HAO2
ACP1
LPL
PLPP1
LIPC
GSTZ1
IMPA1
SRM
OTC
HADHA
DDO
POLD1
MBOAT7
LCAT
HMGCS1
ALAS2
FCSK
CPT1A
SUCLG2
CKMT2
AMPD2
PDE1B
PYCR2
GBA1
UGT8
HEXA
AOX1
AANAT
EHHADH
TYMP
GGT5
SI
BAAT
SHMT2
MLYCD
SAT1
UGT2B28
PNP
PSPH
CHPT1
UGCG
GSTA1
POLR2L
POLR1C
RENBP
AKR1B10
NOS1
ACACA
GLUD2
HMOX2
DGKH
PLCG1
MDH1
FMO4
PAFAH1B1
PI4KA
GNPDA1
ALDH4A1
UGT2B15
CKB
PKLR
PIK3C3
B4GALT1
CS
HAL
ALOX15
FADS2
CYP4F3
ALDH1A2
AHCY
KHK
RDH5
PIK3C2A
SRR
CHKB
POLA1
OXCT1
EARS2
CYP2A6
SMPD1
TH
DGKZ
SULT1A1
PLA2G4A
MPI
LDHA
SYNJ2
SPHK1
TPH1
AMPD1
INPP1
AGK
ADO
DGKB
DPYS
HK1
HEXB
PYCR1
GRHPR
GSTT2
IPMK
CYP2A13
UGT1A4
ALDH7A1
RDH16
UGT1A6
ACSL5
PFKM
SGMS1
GART
NAGS
GPAT2
AGXT2
GLYCTK
UROS
ACHE
SHMT1
ADCY10
CPT2
POLR2D
DHRS9
ENTPD5
SUCLG1
BCO1
MGAM
LIPF
SGPP2
ACSS1
OPLAH
NT5C3A
ALOX15B
PLCG2
MAOB
PTGDS
CYP1A2
CYP26C1
INPP4B
GMPPB
HGD
NME2
CDO1
PYGL
DGKI
HIBCH
PLA2G5
PIK3CG
CYP3A7
PIK3CA
ACSM2A
CYP2C18
GGT7
ACSM1
ACSM4
PSAT1
AGPAT2
PRODH
RRM2
ALDH1A1
GNPDA2
DGAT2
FMO5
HPRT1
HMGCL
ACAA1
ASNS
MMUT
LDHC
PC
SGMS2
FAH
DUT
NOS3
ADH1A
GSTM3
TREH
ALOX12B
PPAT
AZIN2
CYP2C8
DHDH
ACMSD
HAAO
PEMT
PAICS
SYNJ1
NIT2
ME3
GPD2
ACSL6
ENPP6
GBA3
UGP2
RRM2B
GNPAT
CTPS2
CYP2B6
POLR2C
GPX3
BUD23
AMT
TDO2
AKR1C3
GMDS
DCTD
ALDH3B1
DLAT
SEPHS2
PYGM
FTCD
PDHB
AGMAT
NAGK
GATM
PGD
GAD1
HDC
SUOX
GSTT1
UGT1A3
INPP5A
ALDH9A1
CES1
UGT1A5
CYP3A4
MBOAT2
PISD
GPAT3
PRODH2
GLS2
PTGIS
SGPP1
CBR1
PLCE1
POLR2G
CYP26A1
PDHA1
INPP5E
ITPK1
HMGCS2
GYS1
UGT2B17
CERK
GOT1
PIKFYVE
UGT1A1
PI4KB
MTMR1
PCYT2
HNMT
PAPSS2
CYP2C19
ACSL3
IMPDH2
OGDH
GSS
CES2
ALDH3A2
BHMT
ALDH18A1
TPI1
ALDH2
POLR1E
UGT2B10
UGT1A10
QPRT
CDS1
GPD1
PCK2
GCK
PRPS2
DNMT3B
GUCY2C
DAO
LDHB
PIP4K2B
BDH2
MIOX
PTGES
PLD1
INPP5J
OCRL
GLA
CEL
UGT2B4
MGST1
ASAH2
AHCYL1
SMPD2
MTR
TPMT
DGKD
SULT1A2
PGM2L1
GAA
PFKL
RPE65
MTHFD1
PLA2G6
FTH1
ALDH6A1
G6PC2
PFKFB1
UMPS
HAGH
TAFAZZIN
AKR1C4
AOC1
FHIT
PPOX
DGAT1
PTGS2
HPGDS
ENTPD2
ADH1C
CYP2C9
DNMT3A
GFUS
GAD2
CYP2A7
CA5A
IL4I1
PIK3C2G
IMPA2
CHDH
PDE4D
PLPP2
PDE3A
DMGDH
MDH2
GAL3ST1
ENPP2
PIK3CD
ACAA2
CHIT1
UCK1
PIP5K1C
GPT
NNMT
NME4
GCDH
PTDSS1
SDS
INPP5K
INPPL1
GGT1
GFPT1
HMOX1
ME2
GLO1
PFAS
BPNT1
ASL
PLD2
NAMPT
UROC1
GSTM1
CYP2S1
ACP5
CA4
PLCB4
PYGB
PLA2G1B
GYS2
BLVRA
PIP4K2A
GPAT4
CYP4F2
CBR3
PLA2G2D
PLCD1
NAT2
DTYMK
GNE
LIPG
MGST2
CTPS1
SULT1A3
MTAP
CYP3A43
SMPD3
PDE7A
AKR1B1
GUSB
GLDC
FBP1
PLA2G7
OXCT2
GGCT
CYB5R3
DHRS4
GLS
ALDH1A3
ENTPD1
PLPP3
AKR1C1
DGKE
CAT
MARS1
CPOX
G6PC1
AK5
CPS1
CNDP1
ACACB
GUK1
IMPDH1
IDH1
KMO
GSTA5
AGXT
INPP4A
ASMT
CPT1C
PFKFB4
TPH2
AKR1A1
GPX1
LRAT
GLB1
GSTM2
NAT1
SULT2B1
ME1
CDA
PGS1
KDSR
NME1
CKM
LPCAT1
APRT
PIPOX
ENPP3
ACSL4
PDE4A
CYP1B1
COMT
SPHK2
LTA4H
PDE3B
UCK2
ACER1
OAT
PTEN
POLR1H
CA13
DCK
PLCB2
SPTLC1
LDHD
GALK1
GK
AK3
ALOX5
FBP2
PRDX6
GK2
SMPD4
CRLS1
CYP2U1
NMRK1
ACAT1
LCT
PLA2G2A
PCYT1A
SULT1A4
SGPL1
GSTA4
MGST3
PNMT
MBOAT1
PLA2G4E
ACOX1
HAO1
IDH2
GPI
AGPAT3
ADCY5
PLCB3
ACP2
MMAB
NT5C
AKR1C2
PNLIP
TXNRD2
AOC3
MTHFD2
GSTO2
ADH7
PDE8A
NEU3
LPCAT2
ASPA
ITPKA
PIP5K1A
B4GALT6
CHAT
CPT1B
KYNU
TBXAS1
ALDH1B1
ARG1
PCK1
PRPS1
GALC
GAMT
AGPAT4
CYP2E1
ACO1
CTH
PFKFB3
AMDHD2
MAT2B
NT5C1B
AK2
CYP4A11
EPRS1
FMO1
CHKA
MCEE
DHRS3
ALDOA
AADAT
ALDH3B2
ADA
PDE1A
ACADS
ECI2
EPHX2
ACSM5
ACSS2
PGM2
TK1
PGP
SULT1E1
GLUD1
PLA2G3
HPD
PLA2G2F
ADSS2
BDH1
UROD
PDE2A
MGLL
UGT1A9
ACADSB
DGKG
UGDH
PLCB1
DNMT1
AK4
TAT
GSTK1
SPTLC2
GALK2
ALDH3A1
PLA2G15
ITPA
CMPK1
CAD
MTMR7
ACAT2
HADH
GNMT
NEU4
GLUL
HK2
RDH12
EPHX1
CSAD
ABAT
ADK
CA2
TPO
GSTA3
PDHA2
SORD
PAPSS1
DDC
ANPEP
NPR2
INMT
ADSL
FLAD1
PIP4K2C
ACP3
MTMR2
RRM1
POLR3H
MAT1A
ACER2
CYP26B1
PCCA
FMO2
GALE
NT5C2
ADH1B
DLD
SARDH
PKM
GSTO1
ENPP1
UGT2B11
TKFC
UPP1
NNT
MIF
LPCAT3
PDE8B
NUDT5
LTC4S
ADH6
GMPS
GPT2
ALDOB
PTGS1
ETNK1
PLA2G2E
NME3
PHOSPHO1
PMM2
CA1
UAP1
ECI1
DHODH
ATIC
RETSAT
NPL
PGM3
CYP2J2
CP
NT5C1A
SUCLA2
NANS
AMD1
MAT2A
PAH
POLR3B
MPST

## Sheet: Supplementary Table 3
Supplementary Table 3: The overlapping genes of DEGs and WGCNA
CLMP
MMP2
KCNMA1
CCDC116
CUBN
SLC15A2
SSBP3-AS1
PAPSS2
GHR
DNAH17
INE1
RNF139-AS1
ZSCAN4
LOC202181
ADAM20P1
CCDC181
SLITRK4
CEL
CLEC4GP1
ADAMTS2
DNHD1
RTN4RL1
MLIP
EML5
KLF4
TNFAIP8L3
UCN2
MST1P2
HAND2
KRTAP26-1
LGALS4
LOC642366
BMP2
FKBP5
TCF15
EDA2R
RBP7
GNG2
VEGFA
RASAL2-AS1
MFI2
KLF9
MRC1
BRICD5
ACVR2B-AS1
LSMEM2
ADAMTS17
NNMT
GFRA2
TFAP2A-AS1
REEP1
CTTNBP2
EFEMP1
PLXNA4
GALNT15
ARHGAP20
INSL6
SDS
ASB4
CKMT1B
COL11A2
F13A1
MSH4
C10orf128
USP46
SERTAD4
CPXM1
ADAMTS15
LYVE1
MINPP1
SLC22A13
APOD
PLEKHG4B
ADORA3
SPATA18
LINC01094
SPTA1
UVSSA
TMEM74B
HIPK4
MCC
PHLDA2
FGF10
SCN7A
C20orf203
LINC00893
HAND2-AS1
NAV3
LINC00184
RIPPLY1
CTAGE8
TNRC6C-AS1
ECEL1P2
PDGFRA
TCTEX1D1
DOC2B
KCND2
FCER1G
ASMT
SLIT2
IL18R1
BEST4
DTNA
EVPL
CPNE7
GGT5
CFD
ACKR3
ALPK2
ARTN
CCDC13
RCN3
DIO3
NID1
RAB42
LOC284454
LDHD
GOLM1
FAM20A
RNASE6
FAM46B
KIAA1683
EPHA2
KCND1
SLC16A7
CCDC141
PAQR6
PLA2G2A
SEMA3E
SYNC
GABRR2
HMCN1
GRIN2C
RAPGEFL1
IL1RL1
CYP4F3
SIMC1
HSD3BP4
ABCA8
LINC00894
RASA4
KLLN
LTB4R2
PLA2G4A
RBM20
SCGN
SPATA6
HSF4
HBD
PAK3
EBF1
VSIG4
PTX3
TUBB3
NSUN5P1
C20orf202
SPRED3
LTB4R
SSSCA1-AS1
PDPN
NMUR1
CD163
SGPP2
SULT1E1
MUC19
CLDN15
PILRB
PDE2A
SLC22A17
NFASC
CLDN5
FAM198B
ID4
ADAMTS1
CD5L
LRCH2
VNN1
ATAD3C
PXDNL
GPR34
ERVFRD-1
CX3CL1
LRRC4B
PKD1L1
MFSD4
BICC1
ANPEP
CHRM2
APCDD1
RGAG1
CECR6
TTN
NCALD
BTBD19
ANGPTL2
KLF15
SCUBE2
MCM6
PKDCC
COL6A3
SLC6A9
GH1
C3orf35
WASH3P
CACNA2D4
ADAM20
PRSS36
WNT5B
LPAR1
TTLL10
CA1
PTH1R
ADAMTS5
FAM110B
SNAI2
GATM
PVRL3-AS1
PTPN13
DAPK1
FXYD3
SCN9A
SLC16A10
FBLN5
DPY19L2P3
NEDD4L
SLC39A14
NUPR1
PGD

## Sheet: Supplementary table 4
Supplementary Table 4：the clinical feature of validation sample
Feature	SPB (n=5)	TL (n=5)	PNL (n=3)
Maternal age, mean (SD), y	30.60 ± 2.30	30.8 ± 2.28	30.67 ± 4.04
Body mass index at first clinic visit, mean (SD)	21.62 ± 1.04	20.72 ± 1.71	18.8 ± 0.99
Gestational age, mean (SD), wk	34.08 ± 0.41	39.17 ± 1.16 ****	33.76 ± 2.08
Mode of conception
Natural	4 (80%)	4 (80%)	3 (100%)
Assisted Reproductive Technology (ART)	1 (20%) (Artificial Insemination)	1 (20%) (In Vitro Fertilization)	0 (0%)
Parity
Nulliparous	5 (100%)	4 (80%)	1 (33.33%)
Parity	0 (0%)	1 (20%)	2 (66.67%)
Mode of delivery
Cesarean section	1 (33%)	0 (0%)	3 (100%)
Vaginal birth	4 (80%)	5 (100%)	0 (0%)
Fetal sex
Male	3 (60%)	3 (60%)	0 (0%)
Female	2 (40%)	2 (40%)	3 (100%)
*p < 0.05; ** p < 0.01; *** p < 0.001; **** p < 0.0001, by students t-test

## Sheet: Supplementary table 5
Supplementary Table 5：the information of primary antibodies for IHC.
Antibodies	Dilution	Brand	Cas
ANPEP	1:400	Abclonal	A21268
CA1	1:50	ORIGENE	TA383844S
CKMT1B	1:55	SAB	36996
MINPP1	1:150	ORIGENE	TA507234S
PLA2G4A	1:1000	Proteintech	68133-1-Ig
